# Supplementary material for: Effect of Spirulina Nigrita® Supplementation on Indices of Exercise-Induced Muscle Damage after Eccentric Protocol of Upper Limbs in Apparently Healthy Volunteers
Source: Nutrients. 2024 May 28;16(11):1651. doi: 10.3390/nu16111651 (PMC11174877; doi:10.3390/nu16111651)
Supplement: Supplementary file 1 [file nutrients-16-01651-s001.zip]

Archive with 1 entries (1 files):
- nutrients-2938472-supplementary.pdf
